# Supplementary material for: Commensal Leucothoidae (Crustacea, Amphipoda) of the Ryukyu Archipelago, Japan. Part III: coral rubble-dwellers
Source: Zookeys. 2012 Mar 2;(173):11–50. doi: 10.3897/zookeys.173.2498 (PMC3307359; doi:10.3897/zookeys.173.2498)
Supplement: XML Treatment for Anamixis [file zookeys.173.2498-treatment1.xml]

<!DOCTYPE tp:taxon-treatment
  PUBLIC "-//TaxonX//DTD Taxonomic Treatment Publishing DTD v0 20100105//EN" "tax-treatment-NSO.dtd">
<tp:taxon-treatment xmlns:tp="http://www.plazi.org/taxpub"><tp:treatment-meta><mixed-citation publication-type="journal"><person-group><name><surname>White</surname><given-names>Kristine N.</given-names></name><name><surname>Reimer</surname><given-names>James Davis</given-names></name></person-group><article-title>Commensal Leucothoidae (Crustacea, Amphipoda)  of the Ryukyu Archipelago, Japan.  Part III: coral rubble-dwellers</article-title><source>Zookeys</source><day>2</day><month>3</month><year>2012</year><volume>2012</volume><issue>173</issue><fpage>11</fpage><lpage>50</lpage><pub-id pub-id-type="doi">10.3897/zookeys.173.2498</pub-id></mixed-citation></tp:treatment-meta><tp:nomenclature><tp:taxon-name>
                        <tp:taxon-name-part taxon-name-part-type="genus">Anamixis</tp:taxon-name-part>
                    </tp:taxon-name><tp:taxon-authority>Stebbing, 1897</tp:taxon-authority></tp:nomenclature><tp:treatment-sec sec-type="Diagnosis"><title>Diagnosis.</title><p> (Anamorph males) Antennae long. Maxilliped inner plates apically fused, sometimes with small cleft; outer plates lacking inner lobes. Coxa 1 greatly reduced, remainder of gnathopod 1 present, occasionally vestigial.</p></tp:treatment-sec></tp:taxon-treatment>
