# Supplementary material for: Commensal Leucothoidae (Crustacea, Amphipoda) of the Ryukyu Archipelago, Japan. Part III: coral rubble-dwellers
Source: Zookeys. 2012 Mar 2;(173):11–50. doi: 10.3897/zookeys.173.2498 (PMC3307359; doi:10.3897/zookeys.173.2498)
Supplement: XML Treatment for Leucothoe akaisen [file zookeys.173.2498-treatment4.xml]

<!DOCTYPE tp:taxon-treatment
  PUBLIC "-//TaxonX//DTD Taxonomic Treatment Publishing DTD v0 20100105//EN" "tax-treatment-NSO.dtd">
<tp:taxon-treatment xmlns:tp="http://www.plazi.org/taxpub"><tp:treatment-meta><mixed-citation publication-type="journal"><person-group><name><surname>White</surname><given-names>Kristine N.</given-names></name><name><surname>Reimer</surname><given-names>James Davis</given-names></name></person-group><article-title>Commensal Leucothoidae (Crustacea, Amphipoda)  of the Ryukyu Archipelago, Japan.  Part III: coral rubble-dwellers</article-title><source>Zookeys</source><day>2</day><month>3</month><year>2012</year><volume>2012</volume><issue>173</issue><fpage>11</fpage><lpage>50</lpage><pub-id pub-id-type="doi">10.3897/zookeys.173.2498</pub-id></mixed-citation></tp:treatment-meta><tp:nomenclature><tp:taxon-name>
                        <tp:taxon-name-part taxon-name-part-type="genus">Leucothoe</tp:taxon-name-part>
                        <tp:taxon-name-part taxon-name-part-type="species">akaisen</tp:taxon-name-part>
                    <object-id xmlns:xlink="http://www.w3.org/1999/xlink" xlink:type="simple">urn:lsid:zoobank.org:act:76556C59-E6CF-4080-B622-8F6DDCFD6721</object-id>
                    <object-id xmlns:xlink="http://www.w3.org/1999/xlink" xlink:type="simple">http://species-id.net/wiki/Leucothoe_akaisen</object-id>
                    </tp:taxon-name><tp:taxon-status xmlns:xlink="http://www.w3.org/1999/xlink" xlink:type="simple">sp. n.</tp:taxon-status><xref ref-type="fig" rid="F3">Figures 3</xref><xref ref-type="fig" rid="F4"> 4</xref></tp:nomenclature><tp:treatment-sec sec-type="Type material"><title>Type material.</title><p>Holotype male, 2.8 mm RUMF-ZC-1854, Sunabe Seawall, Okinawa–jima Island, Okinawa, spur and groove reef (<named-content xmlns:xlink="http://www.w3.org/1999/xlink" content-type="dwc:verbatimCoordinates" xlink:type="simple">26°19'25"N, 127°44'43"E</named-content>), among coral<!--PageBreak--> rubble, 6–9 m, K.N. White and N.S. White, col., 16 October 2010 (KNWOkinawa12E). Paratype female, 3.4 mm, RUMF-ZC-1855, Yona, Kunigami, Okinawa–jima Island, Okinawa, reef wall (<named-content xmlns:xlink="http://www.w3.org/1999/xlink" content-type="dwc:verbatimCoordinates" xlink:type="simple">26°45'56"N, 128°11'46"E</named-content>), among coral rubble, 9 m, K.N. White and N.S. White, col., 23 October 2010 (KNWOkinawa15F).</p></tp:treatment-sec><tp:treatment-sec sec-type="Type locality"><title>Type locality.</title><p> Sunabe Seawall, Okinawa–jima Island, Okinawa, Japan (<named-content xmlns:xlink="http://www.w3.org/1999/xlink" content-type="dwc:verbatimCoordinates" xlink:type="simple">26°19'25"N, 127°44'43"E</named-content>).</p></tp:treatment-sec><tp:treatment-sec sec-type="Additional material examined"><title>Additional material examined.</title><p> 3 specimens, NSMT-Cr 21995, KNWOkinawa12E; 1 specimen, RUMF-ZC-1856, KNWOkinawa15F; 1 specimen, RUMF-ZC-1857, KNWOkinawa44H; 1 specimen, NSMT-Cr 21996, KNWTokuno4E; 1 specimen, RUMF-ZC-1858, KNWIshigaki4H; 2 specimens, NSMT-Cr 21997, KNWIshigaki2F; 1 specimen, RUMF-ZC-1859, KNWIriomote3C; 4 specimens, RUMF-ZC-1860, KNWYaku3O; 2 specimens, NSMT-Cr 21998, KNWYaku1D; 2 specimens, NSMT-Cr 21999, KNWYaku5J.</p></tp:treatment-sec><tp:treatment-sec sec-type="Diagnosis (male)"><title>Diagnosis (male).</title><p> Head anterior margin rounded. Maxilla 1 palp 1–articulate. Gnathopod 1 coxa anterodistal margin produced, subquadrate, with 1 long medial facial seta; dactylus reaching 0.3 × propodus length. Gnathopod 2 propodus mediofacial setal row displaced past midline. Pereopods 5–7 bases broadly expanded. Epimeron 1 with tuft of anteroventral setae. Telson apex rounded.</p></tp:treatment-sec><tp:treatment-sec sec-type="Description"><title>Description (male).</title><p> Head. Anterior margin rounded, anterodistal margin evenly rounded, distal margin straight; ventral cephalic keel anterior margin transverse, anteroventral margin rounded, ventral margin straight; eyes present with more than 10 ommatidia, round. Antenna 1 0.3 × body length, flagellum 5–articulate, peduncle article 1 width less than 2 × article 2, accessory flagellum absent. Antenna 2 0.2 × body length, shorter than antenna 1, flagellum 3–articulate. Mandibular palp ratio of articles 1–3 1.0: 2.6: 1.0, article 2 with 5 distal setae, article 3 with two distal setae, incisors weakly dentate; left mandible with 11 raker spines, lacinia mobilis large, weakly toothed; right mandible with 8 raker spines, lacinia mobilis small. Upper lip asymmetrically lobate, anterior margin setose. Lower lip inner lobes fused, setose; outer lobes with large gape, anterior margins setose. Maxilla 1 palp 1–articulate, with 4 distal setae; outer plate with 6 distal robust setae and 2 distal setae. Maxilla 2 inner plate with 9 distal and 1 proximal setae; outer plate with 4 distal and 11 marginal setae. Maxilliped inner plates distal margin rounded with v-shaped indentation, with large and small robust setae; outer plate inner margin smooth, reaching 0.4 × palp article 1, with simple marginal setae, facial setae present; palp article 4 subequal in length with article 3, distally acute.</p><p>Pereon. Coxae 1–4 relative widths 1.0: 1.2: 0.7: 1.6. Gnathopod 1 coxa smooth, with tiny marginal setae, anterodistal margin produced, subquadrate, distal margin straight, posterior margin excavate, facial seta present; basis slightly inflated, anterior margin with 1 short and 2 medium setae, posterior margin bare; ischium bare; carpus linear, distal length 10.7 × width, proximal margin smooth, distal margin with 2 setae; propodus straight, palm dentate with 2 large and several small distal setae; dactylus smooth, reaching 0.3 × propodus length. Gnathopod 2 coxa longer than broad, slightly larger than coxa 3, smooth, with tiny marginal setae, anterior margin straight, anterodistally rounded, distal and posterior margins straight, facial setae absent; basis slightly inflated, anterior margin with 4 setae, posterior margin with 1 posterodistal seta; ischium with posterodistal seta; carpus 0.4 × propodus length, curved, distally tapered, anterior margin smooth; propodus with 1 mediofacial setal row displaced past midline, reaching 0.8 × propodus length, with 1 row of submarginal setae, posterior<!--PageBreak--> margin smooth, palm convex, with 3 small rounded tubercles; dactylus curved, reaching 0.5 × propodus length, proximal margin smooth, bare, anterior margin distally acute. Pereopod 3 coxa length 1.9 × width, anterodistal corner overriding distal face <!--PageBreak-->of coxa 2 and extending below it, smooth, with tiny marginal setae, anterior margin straight, distal margin oblique, posterior margin straight, facial setae absent. Pereopod 4 coxa smooth, with tiny marginal setae, anterior margin tapered, distal margin produced, posterior margin excavate, facial setae absent. Pereopods 5–6 coxae, facial setae present, pereopod 7 coxa, facial setae absent. Pereopods 5–7 bases width length ratios 1: 1.2, 1: 1.3, 1: 1.0, posterior margins smooth, setose.</p><p>Pleon. Epimeron 1 with anteroventral tuft of setae, epimeron 2 with ventral setae, epimeron 3 bare, posteroventral corner subquadrate, produced. Uropods 1–3 relative lengths 1.0: 0.7: 1.0. Uropod 1 peduncle subequal in length with inner ramus, outer ramus 0.9 × inner ramus length; inner and outer rami each with 2 robust setae. Uropod 2 peduncle subequal in length with inner ramus, outer ramus 0.8 × inner ramus length; inner and outer rami each with 2 robust setae. Uropod 3 peduncle 0.9 ×  inner ramus length, outer ramus subequal in length with inner ramus; inner ramus with 3 robust setae, outer ramus with 1 robust seta. Telson 2.2 × longer than wide, apex rounded.</p><fig id="F3" position="float" orientation="portrait"><label>Figure 3.</label><caption><p> <italic><tp:taxon-name>Leucothoe akaisen</tp:taxon-name></italic> sp. n., holotype male, 2.8 mm, RUMF-ZC-1854.</p></caption><graphic xmlns:xlink="http://www.w3.org/1999/xlink" xlink:href="ZooKeys-173-011-g003.jpg" position="float" orientation="portrait" xlink:type="simple"/></fig><fig id="F4" position="float" orientation="portrait"><label>Figure 4.</label><caption><p> <italic><tp:taxon-name>Leucothoe akaisen</tp:taxon-name></italic> sp. n., paratype female, 3.4 mm, RUMF-ZC-1855.</p></caption><graphic xmlns:xlink="http://www.w3.org/1999/xlink" xlink:href="ZooKeys-173-011-g004.jpg" position="float" orientation="portrait" xlink:type="simple"/></fig></tp:treatment-sec><tp:treatment-sec sec-type="Female (sexually dimorphic characters)"><title>Female (sexually dimorphic characters).</title><p>Gnathopod 1 basis anterior margin with 5 short and 3 medium setae; carpus distal margin with 3 setae; propodus palm with 4 large and several small distal setae. Gnathopod 2 basis anterior margin with 8 setae; ischium with 2 short anterodistal setae; propodus mediofacial setal row extended proximally with 3 very short setae.</p></tp:treatment-sec><tp:treatment-sec sec-type="Etymology"><title>Etymology.</title><p> After the Japanese words ‘akai’, meaning ‘red’ and ‘sen’, meaning ‘line’ and referring to the red stripes along the antenna 1 peduncle (pronounced ah-ky-sen).</p></tp:treatment-sec><tp:treatment-sec sec-type="Ecology"><title>Ecology.</title><p> Host unknown, presumably in sponges in coral rubble.</p></tp:treatment-sec><tp:treatment-sec sec-type="Relationships"><title>Relationships.</title><p><italic><tp:taxon-name>Leucothoe akaisen</tp:taxon-name></italic> sp. n. is similar to <italic><tp:taxon-name>Leucothoe trulla</tp:taxon-name></italic> White &amp; Reimer, 2012a, <italic><tp:taxon-name>Leucothoe commensalis</tp:taxon-name></italic> Haswell, 1879, <italic><tp:taxon-name>Leucothoe wuriti</tp:taxon-name></italic> Thomas &amp; Klebba, 2007, <italic><tp:taxon-name>Leucothoe epidemos</tp:taxon-name></italic> White &amp; Thomas, 2009, and <italic><tp:taxon-name>Leucothoe thula</tp:taxon-name></italic> White &amp; Thomas, 2009. The members of this “<italic><tp:taxon-name>Leucothoe commensalis</tp:taxon-name></italic> group” share a rounded head, long gnathopod 1 dactylus, a displaced gnathopod 2 propodus mediofacial setal row, and wide pereopod 5–7 bases. <italic><tp:taxon-name>Leucothoe akaisen</tp:taxon-name></italic> sp. n. shares several additional characters with <italic><tp:taxon-name>Leucothoe thula</tp:taxon-name></italic>, including a maxilla 1 palp with an unclear articulation, a tapered gnathopod 2 carpus, and the gnathopod 2 propodus palm with small tubercles, all of which differ from the other species in this group. <italic><tp:taxon-name>Leucothoe akaisen</tp:taxon-name></italic> sp. n. is unique in having a longer antenna 1 flagellum, gnathopods 1 and 2 dactylus with proximal setae, and a rounded telson apex.</p></tp:treatment-sec><tp:treatment-sec sec-type="Remarks"><title>Remarks.</title><p> <italic><tp:taxon-name>Leucothoe akaisen</tp:taxon-name></italic> sp. n. is very unique in coloration. This species has deep red stripes along the peduncle of antenna 1, a large yellow eye, a yellow “saddleback” pattern, and a deep red dot on coxa 4 (<xref ref-type="fig" rid="F15">Figure 15D</xref>). This species is endemic to the Ryukyus Archipelago, having been collected throughout the island chain. The color pattern of this species resembles that of an undescribed species collected in Guam from polychaete worm tubes (Thomas, pers.com.).</p></tp:treatment-sec><tp:treatment-sec sec-type="Distribution"><title>Distribution.</title><p> East China Sea: Ishigaki–jima Island, Iriomote–jima Island, Okinawa–jima Island (both Okinawa), Tokunoshima Island, Yakushima Island (both Kagoshima), Japan.</p><!--PageBreak--></tp:treatment-sec><tp:treatment-sec><!--Section generated to contain objects referenced in tp:taxon-treatment.--><fig id="F15" position="float" orientation="portrait"><label>Figure 15.</label><caption><p> Color plate of new leucothoid amphipod species. <bold>A</bold> <italic><tp:taxon-name>Anamixis sentan</tp:taxon-name></italic> sp. n. anamorph male <bold>B</bold> <italic><tp:taxon-name>Anamixis sentan</tp:taxon-name></italic> sp. n. leucomorph female <bold>C</bold> <italic><tp:taxon-name>Leucothoe enko</tp:taxon-name></italic> sp. n. <bold>D</bold> <italic><tp:taxon-name>Leucothoe akaisen</tp:taxon-name></italic> sp. n. <bold>E</bold> <italic><tp:taxon-name>Leucothoe kebukai</tp:taxon-name></italic> sp. n. <bold>F</bold> <italic><tp:taxon-name>Leucothoe chiisainame</tp:taxon-name></italic> sp. n. <bold>G</bold> <italic><tp:taxon-name>Paranamixis misakiensis</tp:taxon-name></italic> Thomas, 1997 <bold>H</bold> <italic><tp:taxon-name>Leucothoe akuma</tp:taxon-name></italic> sp. n.</p></caption><graphic xmlns:xlink="http://www.w3.org/1999/xlink" xlink:href="ZooKeys-173-011-g015.jpg" position="float" orientation="portrait" xlink:type="simple"/></fig></tp:treatment-sec></tp:taxon-treatment>
