# Supplementary material for: Commensal Leucothoidae (Crustacea, Amphipoda) of the Ryukyu Archipelago, Japan. Part III: coral rubble-dwellers
Source: Zookeys. 2012 Mar 2;(173):11–50. doi: 10.3897/zookeys.173.2498 (PMC3307359; doi:10.3897/zookeys.173.2498)
Supplement: XML Treatment for Leucothoe akuma [file zookeys.173.2498-treatment5.xml]

<!DOCTYPE tp:taxon-treatment
  PUBLIC "-//TaxonX//DTD Taxonomic Treatment Publishing DTD v0 20100105//EN" "tax-treatment-NSO.dtd">
<tp:taxon-treatment xmlns:tp="http://www.plazi.org/taxpub"><tp:treatment-meta><mixed-citation publication-type="journal"><person-group><name><surname>White</surname><given-names>Kristine N.</given-names></name><name><surname>Reimer</surname><given-names>James Davis</given-names></name></person-group><article-title>Commensal Leucothoidae (Crustacea, Amphipoda)  of the Ryukyu Archipelago, Japan.  Part III: coral rubble-dwellers</article-title><source>Zookeys</source><day>2</day><month>3</month><year>2012</year><volume>2012</volume><issue>173</issue><fpage>11</fpage><lpage>50</lpage><pub-id pub-id-type="doi">10.3897/zookeys.173.2498</pub-id></mixed-citation></tp:treatment-meta><tp:nomenclature><tp:taxon-name>
                        <tp:taxon-name-part taxon-name-part-type="genus">Leucothoe</tp:taxon-name-part>
                        <tp:taxon-name-part taxon-name-part-type="species">akuma</tp:taxon-name-part>
                    <object-id xmlns:xlink="http://www.w3.org/1999/xlink" xlink:type="simple">urn:lsid:zoobank.org:act:92D41396-9D89-4BE4-8851-B08DD693101C</object-id>
                    <object-id xmlns:xlink="http://www.w3.org/1999/xlink" xlink:type="simple">http://species-id.net/wiki/Leucothoe_akuma</object-id>
                    </tp:taxon-name><tp:taxon-status xmlns:xlink="http://www.w3.org/1999/xlink" xlink:type="simple">sp. n.</tp:taxon-status><xref ref-type="fig" rid="F5">Figures 5</xref><xref ref-type="fig" rid="F6"> 6</xref></tp:nomenclature><tp:treatment-sec sec-type="Type material"><title>Type material.</title><p>Holotype male, 2.9 mm RUMF-ZC-1861, Toguchi Beach, Okinawa–jima Island, Okinawa, patch reef (<named-content xmlns:xlink="http://www.w3.org/1999/xlink" content-type="dwc:verbatimCoordinates" xlink:type="simple">26°21'47"N, 127°44'12"E</named-content>), among coral rubble, 1–2 m, K.N. White and N.S. White, col., 20 October 2010 (KNWOkinawa14I). Paratype female, 2.5 mm, RUMF-ZC-1862, Toguchi Beach, Okinawa–jima Island, Okinawa, patch reef (<named-content xmlns:xlink="http://www.w3.org/1999/xlink" content-type="dwc:verbatimCoordinates" xlink:type="simple">26°21'47"N, 127°44'12"E</named-content>), among coral rubble, 1–2 m, K.N. White and N.S. White, col., 9 September 2011 (KNWOkinawa63A).</p></tp:treatment-sec><tp:treatment-sec sec-type="Type locality"><title>Type locality.</title><p> Toguchi Beach, Okinawa–jima Island, Okinawa, Japan (<named-content xmlns:xlink="http://www.w3.org/1999/xlink" content-type="dwc:verbatimCoordinates" xlink:type="simple">26°21'47"N, 127°44'12"E</named-content>).</p></tp:treatment-sec><tp:treatment-sec sec-type="Additional material examined"><title>Additional material examined.</title><p> 1 specimen, RUMF-ZC-1863, KNWOkinawa39N; 1 specimen, RUMF-ZC-1864, KNWOkinawa41D; 2 specimens, NSMT-Cr 22000, KNWOkinawa63A; 2 specimens, NSMT-Cr 22001, KNWOkinawa72A.</p></tp:treatment-sec><tp:treatment-sec sec-type="Diagnosis (male)"><title>Diagnosis (male).</title><p> Head anterior margin rounded; ventral cephalic keel anterior margin excavate, anteroventral margin quadrate, projected anteriorly. Antenna 1 accessory flagellum 1–articulate. Gnathopod 1 dactylus reaching 0.3 × propodus length. Gnathopod 2 carpus distally truncate; propodus with 2 mediofacial setal rows, secondary row reaching to insertion of dactylus. Pereopods 5–6 coxae with facial setae; bases broadly expanded.</p></tp:treatment-sec><tp:treatment-sec sec-type="Description"><title>Description (male).</title><p> Head. Anterior margin rounded, anterodistal margin evenly rounded, distal margin rounded; ventral cephalic keel anterior margin excavate, anteroventral margin quadrate, projected anteriorly, ventral margin convex; eyes present with more than 10 ommatidia, round. Antenna 1 0.3 × body length, flagellum 10–articulate, peduncle article 1 width less than 2 × article 2, accessory flagellum 1–articulate. Antenna 2 0.3 × body length, subequal in length with antenna 1, flagellum 7–articulate. Mandibular palp ratio of articles 1–3 1.0: 2.6: 1.8, article 2 with 8 distal setae, article 3 with one distal seta; incisors strongly dentate; left mandible with 7 raker spines, lacinia mobilis large, weakly toothed; right mandible with 7 raker spines, lacinia mobilis small, weakly toothed. Upper lip asymmetrically lobate, anterior margin setose. Lower lip inner lobes fused, setose; outer lobes with small gape, anterior margins setose. Maxilla 1 palp 2-articulate with 3 distal setae; outer plate with 5 distal robust setae. Maxilla 2 inner plate with 7 distal setae; outer plate with 7 slender distal setae, 4 slender and 4 robust marginal setae. Maxilliped inner plates distal margin with v-shaped indentation, with short simple robust setae; outer plate inner margin smooth, reaching 0.3 × palp article 1, with simple marginal setae, facial setae absent; palp article 4 subequal in length with article 3, distally acute.</p><p>Pereon. Coxae 1–4 relative widths 1.0: 1.1: 0.7: 1.3. Gnathopod 1 coxa smooth, with tiny marginal setae, anterodistal margin produced, subquadrate, distal margin straight, posterior margin excavate, facial setae absent; basis distally expanded, anterior margin with 3 short setae, posterior margin bare; ischium bare; carpus linear, <!--PageBreak-->distal length 12.9 × width, proximal margin smooth, distal margin with 3 setae; propodus straight, palm dentate with 5 large and several small distal setae; dactylus smooth, reaching 0.3 × propodus length. Gnathopod 2 coxa broader than long, subequal<!--PageBreak--> in size with coxa 3, smooth, with tiny marginal setae, anterior margin straight, anterodistally rounded, distal and posterior margins straight, facial setae absent; basis distally expanded, anterior margin with 7 short and long setae, posterior margin <!--PageBreak-->bare except for 1 small posterodistal seta; ischium with distal and posterodistal setae; carpus 0.4 × propodus length, curved, distally truncate, anterior margin dentate; propodus with 2 mediofacial setal rows, primary row above midline, reaching 0.7 × propodus length, secondary row reaching to insertion of dactylus, with 1 row of submarginal setae, posterior margin smooth, palm convex with 2 large distal tubercles; dactylus curved, proximal margin smooth, setose, anterior margin distally acute, reaching 0.6 × propodus length. Pereopod 3 coxa length 1.4 × width, anterodistal corner overriding distal face of coxa 2 and extending below it, smooth, with tiny marginal setae, anterior margin straight, distal margin convex, posterior margin straight, facial setae absent. Pereopod 4 smooth, with tiny marginal setae, anterior margin straight, distal margin rounded, posterior margin tapered, facial setae absent. Pereopods 5–7 coxae facial setae present; bases width length ratios 1: 1.3, 1: 1.2, 1: 1.1, posterior margins smooth. Pereopod 5 basis posterior margin bare, pereopods 6–7 bases posterior margins setose.</p><p>Pleon. Epimera 1–3 with ventral setae; epimeron 3 posteroventral corner rounded. Uropods 1–3 relative lengths 1.0: 0.7: 1.0. Uropod 1 peduncle 0.9 × inner ramus length, outer ramus length 0.8 × inner ramus length; inner ramus with 5 robust setae, outer ramus with 4 robust setae. Uropod 2 peduncle 0.8 × inner ramus length, outer ramus 0.7 × inner ramus length; inner ramus with 4 robust setae, outer ramus with 3 robust setae. Uropod 3 peduncle and outer ramus subequal in length with inner ramus; inner ramus with 5 robust setae, outer ramus with 3 robust setae. Telson 2.4 × longer than wide, apex tridentate.</p><fig id="F5" position="float" orientation="portrait"><label>Figure 5.</label><caption><p> <italic><tp:taxon-name>Leucothoe akuma</tp:taxon-name></italic> sp. n., holotype male, 2.9 mm, RUMF-ZC-1861.</p></caption><graphic xmlns:xlink="http://www.w3.org/1999/xlink" xlink:href="ZooKeys-173-011-g005.jpg" position="float" orientation="portrait" xlink:type="simple"/></fig><fig id="F6" position="float" orientation="portrait"><label>Figure 6.</label><caption><p> <italic><tp:taxon-name>Leucothoe akuma</tp:taxon-name></italic> sp. n., holotype male, 2.9 mm, RUMF-ZC-1861.</p></caption><graphic xmlns:xlink="http://www.w3.org/1999/xlink" xlink:href="ZooKeys-173-011-g006.jpg" position="float" orientation="portrait" xlink:type="simple"/></fig></tp:treatment-sec><tp:treatment-sec sec-type="Female (sexually dimorphic characters)"><title>Female (sexually dimorphic characters).</title><p> Gnathopod 1 carpus posterodistal margin with 2 setae; propodus palm with 6 large and several small distal setae. Gnathopod 2 basis anterior margin with 10 long setae, distal margin with 2 long setae.</p></tp:treatment-sec><tp:treatment-sec sec-type="Etymology"><title>Etymology.</title><p> After the Japanese word ‘akuma’, meaning ‘devil’ and referring to the type locality, also known as ‘Devil’s Cove’ (pronounced ah-koo-ma).</p></tp:treatment-sec><tp:treatment-sec sec-type="Ecology"><title>Ecology.</title><p> Host unknown, presumably in sponges in coral rubble.</p></tp:treatment-sec><tp:treatment-sec sec-type="Relationships"><title>Relationships.</title><p><italic><tp:taxon-name>Leucothoe akuma</tp:taxon-name></italic> sp. n. is similar to <italic><tp:taxon-name>Leucothoe togatta</tp:taxon-name></italic> White &amp; Reimer, 2012b, <italic><tp:taxon-name>Leucothoe hashi</tp:taxon-name></italic> White &amp; Reimer, 2012b, and <italic><tp:taxon-name>Leucothoe amamiensis</tp:taxon-name></italic> White &amp; Reimer, 2012a in having a rounded anterodistal head margin and a ventral cephalic keel with an excavate anterior margin and a produced, quadrate anteroventral margin. <italic><tp:taxon-name>Leucothoe akuma</tp:taxon-name></italic> sp. n. differs from <italic><tp:taxon-name>Leucothoe hashi</tp:taxon-name></italic> in the overall shape of gnathopod 1 and from the other species in having mandibular palp article 2 with fewer distal setae, lower lip with setose inner lobes, gnathopod 2 carpus longer and distally truncate, and gnathopod 2 propodus medial surface with two rows of submarginal setae. This last unique character is shared only with <italic><tp:taxon-name>Leucothoe enko</tp:taxon-name></italic> sp.n.</p></tp:treatment-sec><tp:treatment-sec sec-type="Remarks"><title>Remarks.</title><p> <italic><tp:taxon-name>Leucothoe akuma</tp:taxon-name></italic> sp. n. is white in color with magenta-pink stripes along pereonite edges (<xref ref-type="fig" rid="F15">Figure 15H</xref>). This species is endemic to the central Ryukyu Islands.</p></tp:treatment-sec><tp:treatment-sec sec-type="Distribution"><title>Distribution.</title><p> East China Sea: Okinawa–jima Island (Okinawa) and Okinoerabu–jima Island (Kagoshima), Japan.</p><!--PageBreak--></tp:treatment-sec><tp:treatment-sec><!--Section generated to contain objects referenced in tp:taxon-treatment.--><fig id="F15" position="float" orientation="portrait"><label>Figure 15.</label><caption><p> Color plate of new leucothoid amphipod species. <bold>A</bold> <italic><tp:taxon-name>Anamixis sentan</tp:taxon-name></italic> sp. n. anamorph male <bold>B</bold> <italic><tp:taxon-name>Anamixis sentan</tp:taxon-name></italic> sp. n. leucomorph female <bold>C</bold> <italic><tp:taxon-name>Leucothoe enko</tp:taxon-name></italic> sp. n. <bold>D</bold> <italic><tp:taxon-name>Leucothoe akaisen</tp:taxon-name></italic> sp. n. <bold>E</bold> <italic><tp:taxon-name>Leucothoe kebukai</tp:taxon-name></italic> sp. n. <bold>F</bold> <italic><tp:taxon-name>Leucothoe chiisainame</tp:taxon-name></italic> sp. n. <bold>G</bold> <italic><tp:taxon-name>Paranamixis misakiensis</tp:taxon-name></italic> Thomas, 1997 <bold>H</bold> <italic><tp:taxon-name>Leucothoe akuma</tp:taxon-name></italic> sp. n.</p></caption><graphic xmlns:xlink="http://www.w3.org/1999/xlink" xlink:href="ZooKeys-173-011-g015.jpg" position="float" orientation="portrait" xlink:type="simple"/></fig></tp:treatment-sec></tp:taxon-treatment>
