# Supplementary material for: Commensal Leucothoidae (Crustacea, Amphipoda) of the Ryukyu Archipelago, Japan. Part III: coral rubble-dwellers
Source: Zookeys. 2012 Mar 2;(173):11–50. doi: 10.3897/zookeys.173.2498 (PMC3307359; doi:10.3897/zookeys.173.2498)
Supplement: XML Treatment for Leucothoe chiisainame [file zookeys.173.2498-treatment6.xml]

<!DOCTYPE tp:taxon-treatment
  PUBLIC "-//TaxonX//DTD Taxonomic Treatment Publishing DTD v0 20100105//EN" "tax-treatment-NSO.dtd">
<tp:taxon-treatment xmlns:tp="http://www.plazi.org/taxpub"><tp:treatment-meta><mixed-citation publication-type="journal"><person-group><name><surname>White</surname><given-names>Kristine N.</given-names></name><name><surname>Reimer</surname><given-names>James Davis</given-names></name></person-group><article-title>Commensal Leucothoidae (Crustacea, Amphipoda)  of the Ryukyu Archipelago, Japan.  Part III: coral rubble-dwellers</article-title><source>Zookeys</source><day>2</day><month>3</month><year>2012</year><volume>2012</volume><issue>173</issue><fpage>11</fpage><lpage>50</lpage><pub-id pub-id-type="doi">10.3897/zookeys.173.2498</pub-id></mixed-citation></tp:treatment-meta><tp:nomenclature><tp:taxon-name>
                        <tp:taxon-name-part taxon-name-part-type="genus">Leucothoe</tp:taxon-name-part>
                        <tp:taxon-name-part taxon-name-part-type="species">chiisainame</tp:taxon-name-part>
                    <object-id xmlns:xlink="http://www.w3.org/1999/xlink" xlink:type="simple">urn:lsid:zoobank.org:act:968C3205-8DF1-4CF1-B9BF-CDF68C5EA86C</object-id>
                    <object-id xmlns:xlink="http://www.w3.org/1999/xlink" xlink:type="simple">http://species-id.net/wiki/Leucothoe_chiisainame</object-id>
                    </tp:taxon-name><tp:taxon-status xmlns:xlink="http://www.w3.org/1999/xlink" xlink:type="simple">sp. n.</tp:taxon-status><xref ref-type="fig" rid="F7">Figures 7</xref><xref ref-type="fig" rid="F8">, 8</xref></tp:nomenclature><tp:treatment-sec sec-type="Type material"><title>Type material.</title><p>Holotype female, 4.2 mm RUMF-ZC-1874, Kurio, Yakushima Island, Kagoshima, reef wall (<named-content xmlns:xlink="http://www.w3.org/1999/xlink" content-type="dwc:verbatimCoordinates" xlink:type="simple">30°16'00"N, 130°24'55"E</named-content>), among coral rubble, 7–10 m, K.N. White and N.S. White, col., 26 May 2011 (KNWYaku1J).</p></tp:treatment-sec><tp:treatment-sec sec-type="Type locality"><title>Type locality.</title><p> Kurio, Yakushima Island, Kagoshima, Japan (<named-content xmlns:xlink="http://www.w3.org/1999/xlink" content-type="dwc:verbatimCoordinates" xlink:type="simple">30°16'00"N, 130°24'55"E</named-content>).</p></tp:treatment-sec><tp:treatment-sec sec-type="Additional material examined"><title>Additional material examined.</title><p> No additional material available for examination.</p></tp:treatment-sec><tp:treatment-sec sec-type="Diagnosis (female)"><title>Diagnosis (female).</title><p> Head anterior margin excavate; ventral cephalic keel anterior margin excavate, anteroventral margin produced, rounded; eyes small. Antenna 1 accessory flagellum 1–articulate. Right mandible lacinia mobilis with 2 rows of dentition. Maxilla 2 inner plate with 3 rows of 2, 2, and 3 distal setae, with 3 marginal setae. Maxilliped inner plates with wide v-shaped indentation distally. Gnathopod 1 coxa anterodistally serrate; propodus palm with square-shaped dentition. Gnathopod 2 carpus distally truncate. Pereopods 5–6 coxae with facial setae. Pereopods 5–7 bases broadly expanded, posteriorly serrate. Epimeron 1 with 1 anteroventral seta.</p></tp:treatment-sec><tp:treatment-sec sec-type="Description"><title>Description (female).</title><p> Head. Anterior margin excavate, anterodistal margin rounded, distal margin straight; ventral cephalic keel anterior margin excavate, anteroventral margin produced, rounded, ventral margin convex; eyes present with more than 10 ommatidia, round, small. Antenna 1 0.3 × body length, flagellum 7–articulate, peduncle article 1 width less than 2 × article 2, accessory flagellum 1–articulate. Antenna 2 0.2 × body length, shorter than antenna 1, flagellum 4–articulate. Mandibular palp broken in dissection, incisors strongly dentate; left mandible with 9 raker spines, lacinia mobilis large, strongly toothed; right mandible with 11 raker spines, lacinia mobilis small with 2 rows of dentition. Upper lip asymmetrically lobate, anterior margin setose. Lower lip lost in dissection. Maxilla 1 palp 2-articulate with 3 distal setae; outer plate with 5 distal robust setae. Maxilla 2 inner plate with 3 rows of 2, 2, and 3 distal setae, with 3 proximal marginal setae; outer plate with 2 distal robust setae and 13 marginal setae. Maxilliped inner plates with wide v-shaped indentation distally, with short simple robust setae and long slender setae; outer plate inner margin smooth, reaching 0.5 × palp article 1, with simple marginal setae, facial setae present; palp article 4 subequal in length with article 3, distally acute.</p><p>Pereon. Coxae 1–4 relative widths 1.0: 1.0: 0.8: 1.4. Gnathopod 1 coxa with tiny marginal setae, anterodistal margin produced, subquadrate, serrate, distal margin straight, posterior margin excavate, facial setae absent; basis distally expanded, anterior margin with 7 short and medium setae, posterior margin bare; ischium with 2 short posterior setae; carpus linear, distal length 10.4 × width, proximal margin dentate, distal margin with 4 setae; propodus straight, palm dentate with 5 distal setae; dactylus smooth, reaching 0.3 × propodus length. Gnathopod 2 coxa broader than long, slightly larger than coxa 3, smooth, with tiny marginal setae, anterior margin expanded, anterodistally rounded, distal and posterior margins rounded, facial setae <!--PageBreak-->absent; basis distally expanded, anterior margin with 5 short and medium setae, posterior margin with 2 short setae; ischium with anterodistal, distal, and posterodistal setae; carpus 0.4 × propodus length, curved, distally truncate, anterior margin<!--PageBreak--> dentate; propodus with 1 mediofacial setal row displaced past midline, reaching 0.7 × propodus length, with 1 row of submarginal setae, posterior margin smooth, palm convex with 3 major and many small tubercles; dactylus curved, proximal margin <!--PageBreak-->smooth, bare, anterior margin distally acute, reaching 0.4 × propodus length. Pereopod 3 coxa length 1.1 × width, anterodistal corner overriding distal face of coxa 2 and extending below it, smooth, with tiny marginal setae, anterior margin straight, distal margin oblique, posterior margin straight, facial setae absent. Pereopod 4 coxa smooth, with tiny marginal setae, anterior margin tapered, distal margin rounded, posterior margin excavate, facial setae absent. Pereopod 5–6 coxae facial setae present, pereopod 7 coxa facial setae absent. Pereopods 5–7 bases width length ratios 1: 1.2, 1: 1.2, 1: 1.2, posterior margins serrate, setose.</p><p>Pleon. Epimeron 1 with 1 antero-ventral seta, epimera 2–3 with ventral setae; epimeron 3 posteroventral corner subquadrate, produced. Uropods 1–3 relative lengths 1.0: 0.7: 1.0. Uropod 1 peduncle and outer ramus subequal in length with inner ramus; inner ramus with 3 robust setae, outer ramus with 4 robust setae. Uropod 2 peduncle 0.8 × inner ramus length, outer ramus 0.6 × inner ramus length; inner ramus with 4 robust setae, outer ramus with 3 robust setae. Uropod 3 peduncle and outer ramus 0.9 × inner ramus length; inner ramus with 3 robust setae, outer ramus with 1 robust seta. Telson 2.4 × longer than wide, apex weakly tridentate.</p><fig id="F7" position="float" orientation="portrait"><label>Figure 7.</label><caption><p> <italic><tp:taxon-name>Leucothoe chiisainame</tp:taxon-name></italic> sp. n., holotype female, 4.2 mm, RUMF-ZC-1874.</p></caption><graphic xmlns:xlink="http://www.w3.org/1999/xlink" xlink:href="ZooKeys-173-011-g007.jpg" position="float" orientation="portrait" xlink:type="simple"/></fig><fig id="F8" position="float" orientation="portrait"><label>Figure 8.</label><caption><p> <italic><tp:taxon-name>Leucothoe chiisainame</tp:taxon-name></italic> sp. n., holotype female, 4.2 mm, RUMF-ZC-1874.</p></caption><graphic xmlns:xlink="http://www.w3.org/1999/xlink" xlink:href="ZooKeys-173-011-g008.jpg" position="float" orientation="portrait" xlink:type="simple"/></fig></tp:treatment-sec><tp:treatment-sec sec-type="Male (sexually dimorphic characters)"><title>Male (sexually dimorphic characters).</title><p> Unknown.</p></tp:treatment-sec><tp:treatment-sec sec-type="Etymology"><title>Etymology.</title><p> After the Japanese words ‘chiisai’, meaning ‘small’ and ‘me’, meaning ‘eye’ and referring to the very small eye (pronounced chee-sy-nah-may).</p></tp:treatment-sec><tp:treatment-sec sec-type="Ecology"><title>Ecology.</title><p> Host unknown, presumably in sponges in coral rubble.</p></tp:treatment-sec><tp:treatment-sec sec-type="Relationships"><title>Relationships.</title><p><italic><tp:taxon-name>Leucothoe chiisainame</tp:taxon-name></italic> sp. n. shares a rounded anteroventral head margin, truncate gnathopod 2 carpus, broadly expanded pereopod 5–7 bases, and a tuft of anteroventral setae on epimeron 1 with <italic><tp:taxon-name>Leucothoe alcyone</tp:taxon-name></italic> Imbach, 1967, <italic><tp:taxon-name>Leucothoe occidentalis</tp:taxon-name></italic> (Reid, 1951), <italic><tp:taxon-name>Leucothoe saron</tp:taxon-name></italic> Thomas &amp; Klebba, 2007, and <italic><tp:taxon-name>Leucothoe vulgaris</tp:taxon-name></italic> White &amp; Reimer, 2012a. <italic><tp:taxon-name>Leucothoe chiisainame</tp:taxon-name></italic> sp. n. differs from these species in the following: head anterior margin excavate, eye small; maxilla 2 with rows of apical setae; gnathopod 1 coxa anterodistally serrate; gnathopod 2 dactylus short; pereopods 5–7 bases posteriorly serrate; and epimeron 3 posteroventral corner produced.</p></tp:treatment-sec><tp:treatment-sec sec-type="Remarks"><title>Remarks.</title><p> <italic><tp:taxon-name>Leucothoe chiisainame</tp:taxon-name></italic> sp. n. is white in color with a very small yellow-orange eye (<xref ref-type="fig" rid="F15">Figure 15F</xref>). This species is endemic to Yakushima Island. Although there is only one specimen available for analysis, the authors are confident that this is a new species based on the diagnostic characters.</p></tp:treatment-sec><tp:treatment-sec sec-type="Distribution"><title>Distribution.</title><p> East China Sea: Yakushima Island, Kagoshima, Japan.</p></tp:treatment-sec><tp:treatment-sec><!--Section generated to contain objects referenced in tp:taxon-treatment.--><fig id="F15" position="float" orientation="portrait"><label>Figure 15.</label><caption><p> Color plate of new leucothoid amphipod species. <bold>A</bold> <italic><tp:taxon-name>Anamixis sentan</tp:taxon-name></italic> sp. n. anamorph male <bold>B</bold> <italic><tp:taxon-name>Anamixis sentan</tp:taxon-name></italic> sp. n. leucomorph female <bold>C</bold> <italic><tp:taxon-name>Leucothoe enko</tp:taxon-name></italic> sp. n. <bold>D</bold> <italic><tp:taxon-name>Leucothoe akaisen</tp:taxon-name></italic> sp. n. <bold>E</bold> <italic><tp:taxon-name>Leucothoe kebukai</tp:taxon-name></italic> sp. n. <bold>F</bold> <italic><tp:taxon-name>Leucothoe chiisainame</tp:taxon-name></italic> sp. n. <bold>G</bold> <italic><tp:taxon-name>Paranamixis misakiensis</tp:taxon-name></italic> Thomas, 1997 <bold>H</bold> <italic><tp:taxon-name>Leucothoe akuma</tp:taxon-name></italic> sp. n.</p></caption><graphic xmlns:xlink="http://www.w3.org/1999/xlink" xlink:href="ZooKeys-173-011-g015.jpg" position="float" orientation="portrait" xlink:type="simple"/></fig></tp:treatment-sec></tp:taxon-treatment>
