# Supplementary material for: Commensal Leucothoidae (Crustacea, Amphipoda) of the Ryukyu Archipelago, Japan. Part III: coral rubble-dwellers
Source: Zookeys. 2012 Mar 2;(173):11–50. doi: 10.3897/zookeys.173.2498 (PMC3307359; doi:10.3897/zookeys.173.2498)
Supplement: XML Treatment for Leucothoe enko [file zookeys.173.2498-treatment7.xml]

<!DOCTYPE tp:taxon-treatment
  PUBLIC "-//TaxonX//DTD Taxonomic Treatment Publishing DTD v0 20100105//EN" "tax-treatment-NSO.dtd">
<tp:taxon-treatment xmlns:tp="http://www.plazi.org/taxpub"><tp:treatment-meta><mixed-citation publication-type="journal"><person-group><name><surname>White</surname><given-names>Kristine N.</given-names></name><name><surname>Reimer</surname><given-names>James Davis</given-names></name></person-group><article-title>Commensal Leucothoidae (Crustacea, Amphipoda)  of the Ryukyu Archipelago, Japan.  Part III: coral rubble-dwellers</article-title><source>Zookeys</source><day>2</day><month>3</month><year>2012</year><volume>2012</volume><issue>173</issue><fpage>11</fpage><lpage>50</lpage><pub-id pub-id-type="doi">10.3897/zookeys.173.2498</pub-id></mixed-citation></tp:treatment-meta><tp:nomenclature><tp:taxon-name>
                        <tp:taxon-name-part taxon-name-part-type="genus">Leucothoe</tp:taxon-name-part>
                        <tp:taxon-name-part taxon-name-part-type="species">enko</tp:taxon-name-part>
                    <object-id xmlns:xlink="http://www.w3.org/1999/xlink" xlink:type="simple">urn:lsid:zoobank.org:act:3CFF4120-9249-4A14-8966-C427EC500A1D</object-id>
                    <object-id xmlns:xlink="http://www.w3.org/1999/xlink" xlink:type="simple">http://species-id.net/wiki/Leucothoe_enko</object-id>
                    </tp:taxon-name><tp:taxon-status xmlns:xlink="http://www.w3.org/1999/xlink" xlink:type="simple">sp. n.</tp:taxon-status><xref ref-type="fig" rid="F9">Figures 9</xref><xref ref-type="fig" rid="F10">, 10</xref></tp:nomenclature><tp:treatment-sec sec-type="Type material"><title>Type material.</title><p>Holotype male, 1.6 mm RUMF-ZC-1850, Omonawa, Tokunoshima Island, Kagoshima, reef wall (<named-content xmlns:xlink="http://www.w3.org/1999/xlink" content-type="dwc:verbatimCoordinates" xlink:type="simple">27°53'29"N, 128°56'10"E</named-content>), among coral rubble, 21 m, K.N. White and N.S. White, col., 21 September 2010 (KNWTokuno3B). Paratype<!--PageBreak--> female, 1.7 mm, RUMF-ZC-1851, Toguchi Beach, Okinawa–jima Island, Okinawa, patch reef (<named-content xmlns:xlink="http://www.w3.org/1999/xlink" content-type="dwc:verbatimCoordinates" xlink:type="simple">26°21'47"N, 127°44'12"E</named-content>), among coral rubble, 1–2 m, K.N. White and N.S. White, col., 20 October 2010 (KNWOkinawa14C).</p></tp:treatment-sec><tp:treatment-sec sec-type="Type locality"><title>Type locality.</title><p> Omonawa, Tokunoshima Island, Kagoshima, Japan (<named-content xmlns:xlink="http://www.w3.org/1999/xlink" content-type="dwc:verbatimCoordinates" xlink:type="simple">27°53'29"N, 128°56'10"E</named-content>).</p><!--PageBreak--></tp:treatment-sec><tp:treatment-sec sec-type="Additional material examined"><title>Additional material examined.</title><p> 1 specimen, RUMF-ZC-1852, KNWTokuno3B; 4 specimens, NSMT-Cr 21993, KNWOkinawa24C; 1 specimen, RUMF-ZC-1853, KNWOkinawa24C; 1 specimen, NSMT-Cr 21994, KNWOkinawa71B.</p></tp:treatment-sec><tp:treatment-sec sec-type="Diagnosis (male)"><title>Diagnosis (male).</title><p> Head anterior margin oblique, produced, distal margin excavate with rounded projection. Maxilla 1 palp 1–articulate, margins constricted. Gnathopod 1 propodus proximally inflated: dactylus reaching 0.1 × propodus length. Gnathopod 2 basis distally expanded, stout; propodus palm concave with 6 large tubercles. Pereopods 5–7 bases narrowly expanded, posterior margins serrate.</p></tp:treatment-sec><tp:treatment-sec sec-type="Description"><title>Description (male).</title><p> Head. Anterior margin oblique, produced, anterodistal margin rounded, distal margin excavate with rounded projection; ventral cephalic keel anterior produced, excavate; anteroventral margin quadrate, ventral margin excavate; eyes present with more than 10 ommatidia, round. Antenna 1 0.3 × body length, flagellum 6–articulate, peduncle article 1 width less than 2 × article 2, accessory flagellum absent. Antenna 2 0.3 × body length, subequal in length with antenna 1, flagellum 4–articulate. Mandibular palp ratio of articles 1–3 1.0: 2.4: 0.6, article 2 with 3 distal setae, article 3 with two distal setae, incisors weakly dentate; left mandible with 5 raker spines, lacinia mobilis large, weakly toothed; right mandible with 5 raker spines, lacinia mobilis small, weakly toothed. Upper lip asymmetrically lobate, anterior margin weakly setose. Lower lip inner lobes fused, setose; outer lobes with moderate gape, anterior margins setose. Maxilla 1 palp 1–articulate, margins constricted with 3 distal slender setae; outer plate with 5 distal robust setae. Maxilla 2 inner plate with 4 distal slender setae outer plate with 3 distal slender setae. Maxilliped inner plates distal margin rounded with v-shaped indentation, with short simple robust setae; outer plate inner margin smooth, reaching 0.2 × palp article 1, with simple marginal setae, facial setae present; palp article 4 subequal in length with article 3, distally acute.</p><p>Pereon. Coxae 1–4 relative widths 1.0: 1.1: 0.9:1.0. Gnathopod 1 coxa smooth, bare, anterodistal margin produced, rounded, distal margin straight, posterior margin excavate, facial setae absent; basis distally expanded, anterior and posterior margins bare; ischium bare; carpus linear, distal length 9.1 × width, proximal margin dentate, distal margin with 4 long setae; propodus proximally inflated, palm dentate with 4 distal setae; dactylus smooth, reaching 0.1 × propodus length. Gnathopod 2 coxa broader than long, subequal in size with coxa 3, smooth, bare, anterior margin straight, anterodistally rounded, distal margin rounded, posterior margin straight, facial setae absent; basis distally expanded, stout, anterior margin with 3 setae, posterior margin bare; ischium bare; carpus 0.5 × propodus length, curved, distally tapered, anterior margin smooth; propodus with 1 mediofacial setal row above midline, reaching 0.7 × propodus length, without submarginal setae, posterior margin smooth, palm concave with 6 major and 3 minor tubercles; dactylus curved, proximal margin smooth, bare, anterior margin distally acute, reaching 0.6 × propodus length. Pereopod 3 coxa length 1.2 × width, anterodistal corner overriding distal face of coxa 2, not extending below it, smooth, bare, anterior margin straight, distal margin slightly rounded, posterior margin straight, facial setae absent. Pereopod 4 coxa smooth, bare, anterior margin straight, distal margin rounded, posterior margin straight, facial setae absent. <!--PageBreak-->Pereopods 5–7 coxae facial setae absent; bases width length ratios 1: 2.2, 1: 1.9, 1: 1.8, posterior margins serrate, bare.</p><fig id="F9" position="float" orientation="portrait"><label>Figure 9.</label><caption><p> <italic><tp:taxon-name>Leucothoe enko</tp:taxon-name></italic> sp. n., holotype male, 1.6 mm, RUMF-ZC-1850; paratype female, 1.7 mm, RUMF-ZC-1851.</p></caption><graphic xmlns:xlink="http://www.w3.org/1999/xlink" xlink:href="ZooKeys-173-011-g009.jpg" position="float" orientation="portrait" xlink:type="simple"/></fig><fig id="F10" position="float" orientation="portrait"><label>Figure 10.</label><caption><p> <italic><tp:taxon-name>Leucothoe enko</tp:taxon-name></italic> sp. n., holotype male, 1.6 mm, RUMF-ZC-1850; paratype female, 1.7 mm, RUMF-ZC-1851.</p></caption><graphic xmlns:xlink="http://www.w3.org/1999/xlink" xlink:href="ZooKeys-173-011-g010.jpg" position="float" orientation="portrait" xlink:type="simple"/></fig><p>Pleon. Epimera 1–2 with ventral setae, epimeron 3 bare, posteroventral corner subquadrate. Uropods 1–3 relative lengths 1.0: 0.6: 0.9. Uropods 1–2 peduncles 0.8 × inner rami lengths, outer rami 0.6 × inner rami lengths. Uropod 1 inner ramus with 2 robust setae, outer ramus with 1 robust seta. Uropod 2 inner and outer rami each with 1 robust seta. Uropod 3 peduncle and inner ramus 0.7 × inner ramus length; inner and outer rami bare. Telson 1.8 × longer than wide, apex rounded.</p></tp:treatment-sec><tp:treatment-sec sec-type="Female (sexually dimorphic characters)"><title>Female (sexually dimorphic characters).</title><p> Gnathopod 1 basis anterior margin with 3 short setae; carpus distal margin with 7 long setae. Gnathopod 2 basis anterior margin with 3 distal tubercules, with 3 short and 2 medium setae, posterior margin with 1 short seta; propodus with 2 rows of submarginal setae, palm 5 major tubercles; dactylus reaching 0.7 × propodus length.</p></tp:treatment-sec><tp:treatment-sec sec-type="Etymology"><title>Etymology.</title><p> After the Japanese word ‘enko’, meaning ‘arc’ and referring to the concave gnathopod 2 propodus palm (pronounced en-koh).</p></tp:treatment-sec><tp:treatment-sec sec-type="Ecology"><title>Ecology.</title><p>Host unknown, presumably living in sponges in coral rubble.</p></tp:treatment-sec><tp:treatment-sec sec-type="Relationships"><title>Relationships.</title><p><italic><tp:taxon-name>Leucothoe enko</tp:taxon-name></italic> sp. n. fits into a distinct group of small species sharing a proximally inflated gnathopod 1 propodus and very strong dentition on the propodus palm of gnathopod 2. These species include <italic><tp:taxon-name>Leucothoe adelphe</tp:taxon-name></italic> White &amp; Thomas, 2009, <italic><tp:taxon-name>Leucothoe micronesiae</tp:taxon-name></italic> Barnard, 1965, and <italic><tp:taxon-name>Leucothoe minuscula</tp:taxon-name></italic> Schellenberg, 1938. <italic><tp:taxon-name>Leucothoe enko</tp:taxon-name></italic> sp. n. differs from these species in having the maxilla 1 palp 1–articulate with margins constricted, a proximally dentate gnathopod 1 carpus and propodus, posteriorly serrate pereopods 5–7 bases, and telson with a rounded apex.</p></tp:treatment-sec><tp:treatment-sec sec-type="Remarks"><title>Remarks.</title><p><italic><tp:taxon-name>Leucothoe enko</tp:taxon-name></italic> sp. n. is deep yellow in color with a small red eye (<xref ref-type="fig" rid="F15">Figure 15C</xref>). This species is endemic to the central Ryukyu Islands. Upon further examination, this group of species may prove to be a part of a cryptic species complex, with different species inhabiting similar niches at different locations.</p></tp:treatment-sec><tp:treatment-sec sec-type="Distribution"><title>Distribution.</title><p> East China Sea: Okinawa–jima Island (Okinawa), Okinoerabu–jima Island and Tokunoshima Island (both Kagoshima), Japan.</p></tp:treatment-sec><tp:treatment-sec><!--Section generated to contain objects referenced in tp:taxon-treatment.--><fig id="F15" position="float" orientation="portrait"><label>Figure 15.</label><caption><p> Color plate of new leucothoid amphipod species. <bold>A</bold> <italic><tp:taxon-name>Anamixis sentan</tp:taxon-name></italic> sp. n. anamorph male <bold>B</bold> <italic><tp:taxon-name>Anamixis sentan</tp:taxon-name></italic> sp. n. leucomorph female <bold>C</bold> <italic><tp:taxon-name>Leucothoe enko</tp:taxon-name></italic> sp. n. <bold>D</bold> <italic><tp:taxon-name>Leucothoe akaisen</tp:taxon-name></italic> sp. n. <bold>E</bold> <italic><tp:taxon-name>Leucothoe kebukai</tp:taxon-name></italic> sp. n. <bold>F</bold> <italic><tp:taxon-name>Leucothoe chiisainame</tp:taxon-name></italic> sp. n. <bold>G</bold> <italic><tp:taxon-name>Paranamixis misakiensis</tp:taxon-name></italic> Thomas, 1997 <bold>H</bold> <italic><tp:taxon-name>Leucothoe akuma</tp:taxon-name></italic> sp. n.</p></caption><graphic xmlns:xlink="http://www.w3.org/1999/xlink" xlink:href="ZooKeys-173-011-g015.jpg" position="float" orientation="portrait" xlink:type="simple"/></fig></tp:treatment-sec></tp:taxon-treatment>
