# Supplementary material for: Commensal Leucothoidae (Crustacea, Amphipoda) of the Ryukyu Archipelago, Japan. Part III: coral rubble-dwellers
Source: Zookeys. 2012 Mar 2;(173):11–50. doi: 10.3897/zookeys.173.2498 (PMC3307359; doi:10.3897/zookeys.173.2498)
Supplement: XML Treatment for Leucothoe kebukai [file zookeys.173.2498-treatment8.xml]

<!DOCTYPE tp:taxon-treatment
  PUBLIC "-//TaxonX//DTD Taxonomic Treatment Publishing DTD v0 20100105//EN" "tax-treatment-NSO.dtd">
<tp:taxon-treatment xmlns:tp="http://www.plazi.org/taxpub"><tp:treatment-meta><mixed-citation publication-type="journal"><person-group><name><surname>White</surname><given-names>Kristine N.</given-names></name><name><surname>Reimer</surname><given-names>James Davis</given-names></name></person-group><article-title>Commensal Leucothoidae (Crustacea, Amphipoda)  of the Ryukyu Archipelago, Japan.  Part III: coral rubble-dwellers</article-title><source>Zookeys</source><day>2</day><month>3</month><year>2012</year><volume>2012</volume><issue>173</issue><fpage>11</fpage><lpage>50</lpage><pub-id pub-id-type="doi">10.3897/zookeys.173.2498</pub-id></mixed-citation></tp:treatment-meta><tp:nomenclature><tp:taxon-name>
                        <tp:taxon-name-part taxon-name-part-type="genus">Leucothoe</tp:taxon-name-part>
                        <tp:taxon-name-part taxon-name-part-type="species">kebukai</tp:taxon-name-part>
                    <object-id xmlns:xlink="http://www.w3.org/1999/xlink" xlink:type="simple">urn:lsid:zoobank.org:act:67D3C0E3-1116-4C18-BB11-BB8536620BD3</object-id>
                    <object-id xmlns:xlink="http://www.w3.org/1999/xlink" xlink:type="simple">http://species-id.net/wiki/Leucothoe_kebukai</object-id>
                    </tp:taxon-name><tp:taxon-status xmlns:xlink="http://www.w3.org/1999/xlink" xlink:type="simple">sp. n.</tp:taxon-status><xref ref-type="fig" rid="F11">Figures 11</xref><xref ref-type="fig" rid="F12"> 12</xref></tp:nomenclature><tp:treatment-sec sec-type="Type material"><title>Type material.</title><p>Holotype male, 2.2 mm RUMF-ZC-1865, Yona, Kunigami, Okinawa–jima Island, Okinawa, reef wall (<named-content xmlns:xlink="http://www.w3.org/1999/xlink" content-type="dwc:verbatimCoordinates" xlink:type="simple">26°45'56"N, 128°11'46"E</named-content>), among coral rubble, 9 m, K.N. White and N.S. White, col., 23 October 2010 (KNWOkinawa15H). Paratype female, 2.6 mm, RUMF-ZC-1866, Kaminomine, Tokunoshima Island, Kagoshima, patch reef (<named-content xmlns:xlink="http://www.w3.org/1999/xlink" content-type="dwc:verbatimCoordinates" xlink:type="simple">27°46'11"N, 129°02'19"E</named-content>), among coral rubble, 1 m, K.N. White and N.S. White, col., 20 September 2010 (KNWTokuno1A).</p><!--PageBreak--></tp:treatment-sec><tp:treatment-sec sec-type="Type locality"><title>Type locality.</title><p> Yonna, Kunigami, Okinawa–jima Island, Okinawa, Japan (<named-content xmlns:xlink="http://www.w3.org/1999/xlink" content-type="dwc:verbatimCoordinates" xlink:type="simple">26°45'56"N, 128°11'46"E</named-content>).</p></tp:treatment-sec><tp:treatment-sec sec-type="Additional material examined"><title>Additional material examined.</title><p> 1 specimen, NSMT-Cr 22002, KNWOkinawa14D; 1 specimen, RUMF-ZC-1867, KNWOkinawa15H; 3 specimens, NSMT-Cr 22003, KNWOkinawa15H; 1 specimen, NSMT-Cr 22004, KNWOkinawa19B;1<!--PageBreak--> specimen, RUMF-ZC-1868, KNWOkinawa19C; 1 specimen, RUMF-ZC-1869, KNWOkinawa31C; 1 specimen, NSMT-Cr 22005, KNWOkinawa33F; 3 specimens, RUMF-ZC-1870, KNWOkinawa34L; 7 specimens, NSMT-Cr 22006, KNWOkinawa53E; 1 specimen, RUMF-ZC-1871, KNWOkinawa60A; 1 specimen, NSMT-Cr 22007, KNWTokuno3C; 3 specimens, RUMF-ZC-1872, KNWTokuno3E; 2 specimens, NSMT-Cr 22008, KNWTokuno4G; 1 specimen, RUMF-ZC-1873, KNWYaku1E; 1 specimen, NSMT-Cr 22009, KNWYaku2D.</p></tp:treatment-sec><tp:treatment-sec sec-type="Diagnosis (male)"><title>Diagnosis (male).</title><p> Head anterior margin truncate, distal margin oblique, convex. Right mandible lacinia mobilis represented by a small ridge. Maxilla 1 palp 1–articulate, margins constricted. Gnathopod 1 carpus and propodus curved; dactylus reaching 0.2 × propodus length. Gnathopod 2 basis anterior margin with 7 long setae; carpus distally truncate, spoon-like. Pereopods 5–6 coxae with facial setae; bases broadly expanded.</p></tp:treatment-sec><tp:treatment-sec sec-type="Description"><title>Description (male).</title><p> Head. Anterior margin truncate, anterodistal margin subquadrate, distal margin oblique, convex; ventral cephalic keel anterior margin transverse, anteroventral margin subquadrate, ventral margin straight; eyes present with more than 10 ommatidia, round. Antenna 1 0.4 × body length, flagellum 7–articulate, peduncle article 1 width less than 2 × article 2, accessory flagellum absent. Antenna 2 0.3 × body length, shorter than antenna 1, flagellum 7–articulate. Mandibular palp ratio of articles 1–3 1.0: 3.0: 0.6, article 2 with 2–3 distal setae, article 3 with 1distal seta, incisors weakly dentate; left mandible with 9 raker spines, lacinia mobilis large, strongly toothed; right mandible with 7 raker spines, lacinia mobilis represented by a small ridge. Upper lip asymmetrically lobate, anterior margin setose. Lower lip inner lobes fused, bare; outer lobes with moderate gape, anterior margins setose. Maxilla 1 palp 1–articulate, margins constricted, with 3 distal slender setae; outer plate with 6 distal robust setae. Maxilla 2 inner plate with 3 slender distal, 3 marginal, and 1 facial seta; outer plate with 4 distal slender setae and 4 marginal slender setae. Maxilliped inner plates distal margin with v-shaped indentation, with short simple robust setae; outer plate inner margin smooth, reaching 0.1 × palp article 1, facial setae absent; palp article 4 subequal in length with article 3, distally acute.</p><p>Pereon. Coxae 1–4 relative widths 1.0: 1.1: 1.1: 1.2. Gnathopod 1 coxa smooth, with tiny marginal setae, anterodistal margin produced, rounded, distal margin rounded, posterior margin slightly excavate, facial setae absent; basis distally expanded, anterior margin with 1 medium seta, posterior margin bare; ischium bare; carpus curved, distal length 7.4 × width, proximal margin smooth, distal margin with 1 seta; propodus curved, palm smooth with 12 distal setae; dactylus smooth, reaching 0.2 × propodus length. Gnathopod 2 coxa longer than broad, slightly larger than coxa 3, smooth, with tiny marginal setae; anterior margin rounded, anterodistally rounded, distal margin rounded, posterior margin straight, facial setae absent; basis distally expanded, anterior margin with 7 long setae, posterior margin bare; ischium with 3 posterodistal setae; carpus 0.2 × propodus length, curved, distally truncate, spoon-like, anterior margin smooth; propodus with 1 mediofacial setal row above midline, reaching 0.6 × propodus length, with 1 row of submarginal setae, posterior margin smooth, palm convex, with 3 small tubercles; dactylus curved, proximal margin smooth, bare, anterior margin distally acute, reaching 0.5 × propodus length. Pereopod 3 coxa length 0.9 × width, anterodistal corner overriding distal face of coxa 2, not extending <!--PageBreak-->below it, smooth, with tiny marginal setae, anterior margin rounded, distal and posterior margins straight, facial setae absent. Pereopod 4 coxa smooth, with tiny marginal setae, anterior and distal margins rounded, posterior margin tapered, facial setae absent. Pereopods 5–6 coxae facial setae present, pereopod 7 coxa facial setae absent. Pereopods 5–7 bases width length ratios 1: 1.5, 1: 1.5, 1: 1.6, posterior margins smooth, setose.</p><p>Pleon. Epimera 1–2 with ventral setae, epimeron 3 bare, posteroventral corner subquadrate, produced. Uropods 1–2 relative lengths 1.0: 0.9. Uropod 1 peduncle 1.0 × inner ramus length, outer ramus 0.8 × inner ramus length; inner and outer rami each with 2 robust setae. Uropod 2 peduncle 1.1 × inner ramus length, outer ramus 0.9 × inner ramus length; inner ramus with 3 robust setae, outer ramus with 2 robust setae. Uropods 1–2 inner and outer rami with robust setae. Uropod 3 missing. Telson 1.8 × longer than wide, apex tridentate.</p><fig id="F11" position="float" orientation="portrait"><label>Figure 11.</label><caption><p> <italic><tp:taxon-name>Leucothoe kebukai</tp:taxon-name></italic> sp. n., holotype male, 2.2 mm, RUMF-ZC-1865; paratype female, 2.6 mm, RUMF-ZC-1866.</p></caption><graphic xmlns:xlink="http://www.w3.org/1999/xlink" xlink:href="ZooKeys-173-011-g011.jpg" position="float" orientation="portrait" xlink:type="simple"/></fig><fig id="F12" position="float" orientation="portrait"><label>Figure 12.</label><caption><p> <italic><tp:taxon-name>Leucothoe kebukai</tp:taxon-name></italic> sp. n., holotype male, 2.2 mm, RUMF-ZC-1865; paratype female, 2.6 mm, RUMF-ZC-1866.</p></caption><graphic xmlns:xlink="http://www.w3.org/1999/xlink" xlink:href="ZooKeys-173-011-g012.jpg" position="float" orientation="portrait" xlink:type="simple"/></fig></tp:treatment-sec><tp:treatment-sec sec-type="Female (sexually dimorphic characters)"><title>Female (sexually dimorphic characters).</title><p> Gnathopod 1 basis distally expanded, anterior margin with 4 short setae; carpus distal margin bare; propodus palm with 13 distal setae. Gnathopod 2 basis anterior margin with 6 long setae, posterior margin with 1 posterodistal seta; ischium with 2 distal and 4 posterodistal setae; carpus distally tapered. Uropod 3 peduncle 0.9 × inner ramus length, outer ramus subequal in length with inner ramus; inner ramus with 4 robust setae, outer ramus with 3 robust setae.</p></tp:treatment-sec><tp:treatment-sec sec-type="Etymology"><title>Etymology.</title><p> After the Japanese word ‘kebukai’, meaning ‘hairy’ and referring to the long setae on gnathopod 2 basis anterior margin (pronounced kay-boo-kigh).</p></tp:treatment-sec><tp:treatment-sec sec-type="Ecology"><title>Ecology.</title><p> Host unknown, presumably in sponges in coral rubble.</p></tp:treatment-sec><tp:treatment-sec sec-type="Relationships"><title>Relationships.</title><p><italic><tp:taxon-name>Leucothoe kebukai</tp:taxon-name></italic> sp. n. shares a distinctly curved and inflated gnathopod 1 propodus and a short gnathopod 1 dactylus with <italic><tp:taxon-name>Leucothoe alata</tp:taxon-name></italic> Barnard, 1959, <italic><tp:taxon-name>Leucothoe nagatai</tp:taxon-name></italic> Ishimaru, 1985, <italic><tp:taxon-name>Leucothoe obuchii</tp:taxon-name></italic> White &amp; Reimer, 2012a, and <italic><tp:taxon-name>Leucothoe trulla</tp:taxon-name></italic>. <italic><tp:taxon-name>Leucothoe kebukai</tp:taxon-name></italic> sp. n. differs from all of these species in the following: maxilla 1 palp with an unclear articulation; gnathopod 2 basis anterior margin with seven long setae, ischium with posterodistal setae, propodus slender, and dactylus short.</p></tp:treatment-sec><tp:treatment-sec sec-type="Remarks"><title>Remarks.</title><p> <italic><tp:taxon-name>Leucothoe kebukai</tp:taxon-name></italic> sp. n. is translucent yellow in color with faint pink stripes along pereonite edges (<xref ref-type="fig" rid="F15">Figure 15E</xref>). This species is endemic to the central and northern Ryukyu Islands.</p></tp:treatment-sec><tp:treatment-sec sec-type="Distribution"><title>Distribution.</title><p> East China Sea: Okinawa–jima Island (Okinawa), Tokunoshima Island, Yakushima Island (both Kagoshima), Japan.</p></tp:treatment-sec><tp:treatment-sec><!--Section generated to contain objects referenced in tp:taxon-treatment.--><fig id="F15" position="float" orientation="portrait"><label>Figure 15.</label><caption><p> Color plate of new leucothoid amphipod species. <bold>A</bold> <italic><tp:taxon-name>Anamixis sentan</tp:taxon-name></italic> sp. n. anamorph male <bold>B</bold> <italic><tp:taxon-name>Anamixis sentan</tp:taxon-name></italic> sp. n. leucomorph female <bold>C</bold> <italic><tp:taxon-name>Leucothoe enko</tp:taxon-name></italic> sp. n. <bold>D</bold> <italic><tp:taxon-name>Leucothoe akaisen</tp:taxon-name></italic> sp. n. <bold>E</bold> <italic><tp:taxon-name>Leucothoe kebukai</tp:taxon-name></italic> sp. n. <bold>F</bold> <italic><tp:taxon-name>Leucothoe chiisainame</tp:taxon-name></italic> sp. n. <bold>G</bold> <italic><tp:taxon-name>Paranamixis misakiensis</tp:taxon-name></italic> Thomas, 1997 <bold>H</bold> <italic><tp:taxon-name>Leucothoe akuma</tp:taxon-name></italic> sp. n.</p></caption><graphic xmlns:xlink="http://www.w3.org/1999/xlink" xlink:href="ZooKeys-173-011-g015.jpg" position="float" orientation="portrait" xlink:type="simple"/></fig></tp:treatment-sec></tp:taxon-treatment>
